# Supplementary material for: Measuring sexual behaviour in Malawi: a triangulation of three data collection instruments
Source: BMC Public Health. 2018 Jun 28;18:807. doi: 10.1186/s12889-018-5717-x (PMC6022416; doi:10.1186/s12889-018-5717-x)
Supplement: Supplementary file 1 — Data tools. (ZIP 2282 kb) [file 12889_2018_5717_MOESM1_ESM.zip]

Archive with 4 entries (4 files):
- FullElectronicDiary_FinalR2.pdf
- Impact_2DatasetR2.xls
- LDS 01_ACASI_FinalR2.docx
- LDS 01_FFQ _ENGLISH_FinalR2.docx
