# Supplementary material for: Measuring sexual behaviour in Malawi: a triangulation of three data collection instruments
Source: BMC Public Health. 2018 Jun 28;18:807. doi: 10.1186/s12889-018-5717-x (PMC6022416; doi:10.1186/s12889-018-5717-x)
Supplement: Supplementary file 1 — Data tools. (ZIP 2282 kb) [file 12889_2018_5717_MOESM1_ESM.zip › Impact_2DatasetR2.xls]

## Sheet: Impact_2selected
		FTFI				ACASI				DIARIES
hiv	MaleSex	LifeTimePartners_pre	3MnthsPartners_pre	LifeTimePartners_post	3MnthsPartners_post	LifeTimePartners_pre	3MnthsPartners_pre	LifeTimePartners_post	3MnthsPartners_post	Days with sex	Days sex cohabiting partner	Days sex with regular partner	Days sex with irregular partner	N_Diaries
0	1	13	1	4	3	13	1	10	2	40	0	40	0	70
0	1	0	0	1	0	0	0	#NULL!	#NULL!	20	1	1	14	84
0	1	2	1	1	1	1	1	2	0	32	0	32	0	84
0	1	3	1	2	1	3	1	#NULL!	#NULL!	133	133	0	0	84
0	1	1	1	2	0	1	0	#NULL!	#NULL!	0	0	0	0	84
0	1	3	1	2	1	3	1	1	1	54	4	49	3	84
0	1	5	2	5	1	2	2	5	1	21	0	18	3	84
0	1	1	0	3	0	1	0	2	0	0	0	0	0	84
0	1	5	1	4	0	5	1	4	0	12	0	7	5	84
0	1	2	2	5	1	2	1	5	1	0	0	0	0	98
0	1	5	1	4	1	5	1	4	1	12	4	12	3	70
0	1	1	1	4	1	1	1	4	1	10	0	9	1	84
0	1	4	1	6	2	4	1	6	2	43	0	38	5	84
0	1	2	1	3	1	1	1	3	1	101	53	2	50	84
0	0	2	0	6	1	#NULL!	#NULL!	6	1	8	0	2	5	84
0	1	3	1	0	1	3	1	4	2	8	0	7	1	84
0	1	2	1	4	1	5	2	4	1	45	0	23	22	84
0	1	6	3	1	1	6	3	#NULL!	#NULL!	94	13	25	55	84
0	1	1	1	3	1	1	1	1	1	13	0	13	0	84
0	1	3	1	2	1	3	1	2	1	20	0	18	2	84
0	1	3	1	4	3	3	1	4	3	48	7	28	10	84
0	1	3	2	4	2	3	2	3	2	31	16	15	0	84
0	1	25	1	#NULL!	#NULL!	25	1	3	1	18	0	18	0	84
0	1	3	0	5	1	3	0	4	0	8	0	8	0	84
0	1	1	1	1	0	2	1	2	0	16	1	8	7	84
0	1	1	1	2	1	2	1	2	1	2	0	2	0	84
0	1	0	0	0	0	0	0	0	0	0	0	0	0	84
0	1	4	1	#NULL!	#NULL!	4	1	6	1	94	0	81	13	84
0	1	3	1	3	1	3	1	4	1	27	0	24	3	84
0	1	2	1	5	1	2	1	4	2	23	0	6	16	84
0	1	2	0	2	0	2	0	2	0	0	0	0	0	84
0	1	1	1	1	1	0	0	1	1	222	220	1	1	84
0	1	3	1	8	2	6	1	8	2	18	0	0	18	84
0	1	5	0	7	1	5	0	7	1	11	0	1	10	56
#NULL!	1	2	0	2	1	1	0	1	0	2	1	1	0	84
0	1	3	2	4	1	2	1	2	1	54	37	9	9	84
0	1	1	0	2	1	2	0	2	1	9	0	9	0	70
0	1	4	0	2	1	8	0	2	1	39	30	0	0	98
0	1	15	1	#NULL!	#NULL!	15	15	#NULL!	#NULL!	51	33	18	0	56
0	1	10	1	4	1	10	1	4	1	47	36	9	2	84
1	1	4	4	9	0	6	4	8	0	0	0	0	0	70
0	1	3	1	2	1	3	1	2	1	27	27	0	0	84
1	1	3	1	3	1	3	1	3	1	51	50	1	1	84
1	1	8	1	5	1	8	1	5	1	99	99	0	0	84
0	1	3	1	3	1	3	1	3	1	72	72	0	0	70
0	1	4	1	2	1	4	1	3	1	54	54	0	0	84
#NULL!	1	2	1	#NULL!	#NULL!	5	1	#NULL!	#NULL!	48	48	0	0	70
0	1	0	0	2	1	0	0	2	2	119	1	28	91	84
0	1	5	1	5	0	5	1	5	1	1	0	1	0	84
0	1	2	0	4	3	2	0	4	3	65	0	0	65	84
0	1	10	1	3	0	4	1	2	2	16	0	9	7	84
0	1	5	1	7	1	4	1	7	1	94	0	57	37	84
0	1	4	1	#NULL!	2	4	1	6	2	44	0	24	19	84
0	1	13	2	10	3	13	2	10	4	22	0	6	16	84
0	1	27	1	27	1	27	1	27	1	50	51	0	2	70
0	1	5	0	4	0	5	0	4	0	0	0	0	0	84
0	1	1	0	2	1	0	0	3	0	50	2	39	9	84
0	1	1	1	2	1	5	2	2	1	119	15	63	45	70
0	1	4	1	4	4	4	0	30	4	27	13	9	3	56
0	1	4	1	3	1	4	1	0	1	0	0	0	0	70
0	1	7	2	3	1	4	4	3	2	28	7	18	4	84
0	1	3	0	3	0	3	0	2	0	0	0	0	0	84
0	1	3	2	4	1	4	2	4	4	51	48	0	3	84
0	1	1	0	4	1	1	0	4	1	0	0	0	0	84
0	1	3	2	9	1	3	2	4	2	3	0	3	0	84
0	1	2	1	1	1	1	0	1	1	3	3	0	0	70
0	1	1	1	2	2	1	1	2	2	13	1	11	1	84
0	1	6	1	4	1	6	2	4	2	3	3	0	0	84
0	1	3	1	3	1	3	1	3	1	1	0	1	0	70
0	1	8	1	4	1	7	1	4	1	3	3	0	0	84
0	1	10	0	10	2	10	0	10	2	5	0	2	3	84
0	1	2	0	2	0	2	0	2	0	0	0	0	0	84
0	0	4	4	100	20	6	4	30	20	108	0	96	12	84
0	0	2	1	#NULL!	#NULL!	2	2	#NULL!	#NULL!	49	14	12	23	70
0	0	2	1	2	1	2	2	2	1	11	10	0	0	84
0	0	2	0	3	0	5	0	5	0	0	0	0	0	84
0	0	3	0	3	0	3	0	3	0	0	0	0	0	98
0	0	4	0	2	1	2	0	2	1	1	0	1	0	84
1	0	3	1	208	20	5	5	30	20	134	0	21	113	84
1	0	14	12	#NULL!	#NULL!	30	12	#NULL!	#NULL!	91	0	12	78	98
1	0	6	2	3	1	6	3	4	2	109	88	11	10	84
0	0	3	1	3	0	3	3	3	0	0	0	0	0	84
0	0	0	0	0	0	0	0	0	0	0	0	0	0	84
0	0	1	0	1	1	1	0	1	1	96	96	3	0	84
0	0	3	0	4	1	3	0	4	1	2	0	2	0	84
0	0	2	1	3	1	5	1	3	1	128	134	2	0	84
1	0	1489	186	10	9	30	30	10	3	48	0	7	41	84
0	0	4	1	4	1	4	1	4	1	134	61	41	32	98
0	0	5	1	7	1	5	1	7	1	148	148	0	0	84
0	0	1	0	1	1	1	1	1	1	7	7	0	0	84
0	0	3	1	3	1	3	1	3	1	10	0	10	0	84
0	0	0	0	1	0	1	0	1	0	0	0	0	0	56
0	0	0	0	0	0	0	0	0	0	0	0	0	0	98
0	0	1	1	1	1	2	1	1	1	54	54	0	0	84
0	0	2	1	1	1	2	1	1	1	209	209	0	0	84
0	0	1	1	1	1	1	1	1	1	31	29	0	0	84
0	0	1	1	1	1	1	1	1	1	96	96	0	0	70
0	0	3	0	3	0	3	0	3	0	0	0	0	0	84
0	0	2	1	2	1	1	1	2	1	39	39	0	0	84
0	0	2	1	2	1	2	1	2	1	16	16	0	0	84
0	0	2	1	2	1	2	1	2	2	7	7	0	0	84
1	0	2	0	3	0	4	0	3	0	0	0	0	0	70
0	0	6	1	#NULL!	#NULL!	6	1	#NULL!	#NULL!	8	2	6	0	84
0	0	3	1	3	1	3	1	4	1	85	86	0	0	84
1	0	2	1	1	1	0	1	1	0	73	78	0	4	84
0	0	2	2	#NULL!	#NULL!	2	2	#NULL!	#NULL!	47	34	13	0	42
0	0	5	1	4	1	5	1	4	1	52	52	0	0	84
1	0	2	1	2	1	2	1	2	1	34	34	0	0	70
0	0	2	1	1	1	2	1	1	1	24	24	0	0	84
0	0	3	1	2	1	3	1	2	1	201	200	0	0	84
0	0	2	1	4	1	3	1	4	1	42	44	0	0	84
0	0	2	1	2	1	2	1	2	1	111	111	0	0	84
0	0	2	1	2	1	2	1	2	1	6	1	3	2	70
0	0	1	1	1	1	1	1	1	1	89	89	0	0	84
0	0	2	1	2	1	2	0	2	1	221	224	0	0	84
0	0	1	1	1	1	1	1	1	1	90	84	0	0	84
0	0	2	1	3	1	2	1	3	1	18	16	1	1	98
0	0	4	1	3	1	4	1	3	1	83	83	0	0	84
0	0	4	1	2	1	4	1	2	1	203	203	0	0	84
0	0	2	1	3	3	2	2	4	2	37	0	37	0	84
0	0	2	1	#NULL!	#NULL!	2	1	2	1	42	43	0	0	84
0	0	3	1	3	1	3	0	3	1	23	0	23	0	84
0	1	2	0	3	1	3	0	3	0	0	0	0	0	70
1	0	3	1	3	1	3	1	3	1	84	82	0	0	84
0	0	2	0	2	1	2	0	1	1	14	14	0	0	84
0	1	1	0	1	1	1	0	2	1	60	60	0	0	84
0	1	3	1	2	1	3	1	2	1	21	21	0	0	84
0	0	2	1	2	1	2	1	2	1	168	168	0	0	84
0	0	3	1	2	1	3	1	2	1	72	72	0	0	84
0	1	2	0	1	0	2	0	1	0	0	0	0	0	84
0	0	2	1	1	1	2	1	1	1	81	79	0	1	84
0	0	2	1	2	1	2	1	2	1	146	146	0	0	84
0	0	4	0	4	0	4	0	4	0	0	0	0	0	84
0	0	2	1	2	1	2	1	2	1	61	60	1	0	70
0	0	1	1	1	1	1	1	1	1	93	93	0	0	84
1	1	1	1	2	1	1	1	2	1	192	192	0	0	84
0	0	1	1	1	1	1	1	1	1	47	47	0	0	84
0	0	1	1	1	1	1	1	1	1	161	161	0	0	84
0	0	2	1	3	1	2	1	2	1	65	65	0	0	84
0	0	3	1	3	1	3	1	3	1	158	158	0	0	84
0	0	3	1	3	0	3	1	3	0	0	0	0	0	84
0	0	1	1	1	1	1	1	1	1	30	30	0	0	84
0	0	1	1	1	1	1	1	1	1	36	35	0	0	84
0	0	2	1	2	1	2	1	2	1	0	0	0	0	84
0	0	1	1	1	1	1	1	1	1	20	20	0	0	84
0	0	4	1	4	1	4	1	4	1	25	20	5	0	84
1	0	2	0	3	1	2	0	2	1	2	0	1	1	84
0	0	2	1	2	1	2	0	2	1	141	141	3	0	84
0	0	4	1	4	1	4	1	4	1	95	95	0	0	84
0	0	1	1	1	1	1	1	1	1	73	73	0	0	84
0	1	4	1	3	1	4	1	2	1	75	75	0	0	84
1	0	1	0	2	1	1	1	2	1	87	87	0	0	70
1	1	1	0	2	0	3	0	3	0	72	72	0	0	70
1	0	2	1	2	1	2	1	2	1	58	58	0	0	84
1	0	3	1	5	1	3	1	5	1	61	61	0	0	84
1	0	2	1	2	1	2	1	2	1	21	21	0	0	70
1	1	6	1	5	1	6	1	5	1	23	23	0	0	84
0	0	0	1	2	1	1	1	1	1	34	34	0	0	84
0	1	2	1	3	1	4	1	5	1	13	14	0	0	42
0	1	5	1	4	1	5	1	4	1	46	46	0	0	84
0	1	1	1	2	1	1	1	2	1	47	46	0	0	84
0	0	1	1	1	1	1	1	1	1	15	15	0	0	84
0	1	3	1	3	1	3	1	3	1	16	16	0	0	70
0	0	2	1	2	1	3	1	2	1	88	88	0	0	84
0	1	20	1	10	1	30	1	10	1	75	75	0	0	84
0	0	3	1	4	1	3	1	4	1	114	114	0	0	84
0	1	3	3	4	1	3	3	4	1	123	123	0	0	84
0	0	1	1	1	1	1	1	11	1	57	57	0	0	84
0	1	2	1	1	1	2	1	1	1	57	57	0	0	84
0	0	2	1	2	1	2	1	2	1	20	20	0	0	84
0	1	5	1	6	1	5	1	5	1	17	17	0	0	84
0	0	2	1	2	1	2	1	2	1	46	46	0	0	84
0	1	3	1	8	1	3	1	8	1	52	52	0	0	84
0	0	1	1	1	1	1	1	1	0	49	49	0	0	84
0	1	2	1	2	0	2	0	2	0	16	16	0	0	70
1	1	2	1	50	11	3	1	10	7	183	171	4	11	70
1	0	3	1	25	1	2	1	25	1	176	176	0	0	70
0	0	2	1	2	1	2	1	2	1	91	91	0	0	84
0	0	2	1	2	1	1	1	1	1	93	93	0	0	84
0	0	2	1	1	1	2	1	1	1	79	79	3	0	56
0	1	2	1	2	1	2	1	2	1	130	130	0	0	84
0	0	1	1	1	1	1	1	1	1	74	74	0	0	70
0	1	3	1	3	1	2	1	3	1	90	89	0	1	84
0	0	3	1	2	1	3	1	2	1	83	83	0	0	84
1	1	2	2	1	1	2	2	1	1	61	61	0	0	70
0	0	3	1	2	1	3	1	2	1	82	82	0	0	84
0	1	3	1	3	1	3	1	4	1	95	95	0	0	84
0	0	3	1	3	1	3	1	3	1	38	37	0	1	84
0	1	5	1	3	1	5	1	2	1	30	30	0	0	84
0	0	1	1	1	1	1	1	1	1	99	99	0	0	70
0	1	2	1	2	1	2	1	2	1	74	74	0	0	56
#NULL!	0	1	1	1	1	1	1	1	1	20	20	0	0	84
0	0	1	0	1	1	1	0	1	1	111	111	0	0	84
0	1	3	1	3	1	4	1	3	1	111	111	0	0	84
0	0	3	1	2	1	3	1	2	1	1	1	0	0	84
1	1	4	1	3	1	4	1	3	1	3	3	0	0	84
0	0	1	1	3	1	22	1	2	1	122	122	0	0	84
0	1	5	1	5	1	5	1	5	1	120	118	0	0	70
0	0	1	1	1	1	0	0	1	1	40	40	0	0	84
0	1	3	1	1	1	3	1	1	1	45	45	0	0	84
0	0	1	1	1	1	1	1	1	1	77	76	0	1	84
0	1	4	1	9	3	4	0	9	3	107	67	15	25	84
0	0	2	1	1	1	2	1	2	1	80	80	0	0	84
0	1	1	1	3	1	1	1	2	1	78	78	0	0	84
0	0	7	1	5	1	7	1	5	1	119	119	0	0	70
0	1	3	1	3	1	5	1	3	1	137	137	0	0	84
0	0	1	1	#NULL!	#NULL!	1	1	#NULL!	#NULL!	49	49	0	0	70
0	1	1	1	1	1	1	1	1	1	63	63	0	0	84
0	0	1	1	1	1	1	1	1	1	184	184	0	0	98
0	1	3	1	2	1	2	1	2	1	164	164	0	0	70
0	0	3	1	4	1	3	1	4	1	95	95	0	0	70
0	1	2	1	3	0	1	0	3	0	99	80	19	0	84
0	0	2	1	1	1	2	1	11	1	25	25	0	0	84
0	1	1	1	1	1	1	1	1	1	23	23	0	0	84
0	0	3	1	#NULL!	#NULL!	3	1	#NULL!	#NULL!	22	22	0	0	56
0	1	2	1	2	1	3	1	2	1	47	46	0	0	56
0	1	3	1	2	1	3	1	2	1	8	0	8	0	42
0	1	3	1	6	3	4	1	3	2	25	25	0	0	56
0	1	7	1	4	1	7	1	6	1	88	88	0	0	56
0	1	3	2	1	1	3	2	1	1	14	5	9	0	56
0	0	2	1	2	1	2	1	2	1	82	82	0	0	70
0	0	1	1	1	1	1	1	1	1	31	31	0	0	84
0	0	4	1	2	1	4	1	2	1	7	7	0	0	70
0	0	2	1	2	1	2	1	2	1	45	46	0	0	70
0	0	2	1	2	0	2	0	2	0	0	0	0	0	84
0	0	2	1	5	1	4	1	5	0	0	0	0	0	84
0	0	2	1	2	1	1	1	1	1	164	164	0	0	84
0	0	1	1	1	1	1	1	1	1	22	22	0	0	84
0	1	2	3	5	2	5	2	5	3	44	2	23	20	84
0	1	1	1	1	0	1	1	1	1	41	1	39	1	84
1	1	4	1	2	1	4	1	2	1	12	0	8	4	84
0	1	54	7	8	4	30	7	14	3	71	42	8	21	84
0	1	0	0	1	0	0	0	0	0	0	0	0	0	70
0	1	0	0	1	0	0	0	1	1	0	0	0	0	70
#NULL!	1	28	1	13	4	23	1	30	3	51	30	12	10	84
0	1	2	2	3	0	2	2	3	0	0	0	0	0	84
0	1	1	1	1	1	1	1	1	1	7	0	7	0	84
0	1	3	1	3	1	3	1	3	1	10	1	9	1	70
0	1	3	2	4	1	3	2	4	1	35	35	0	0	84
0	1	7	1	6	1	7	1	6	3	147	132	9	8	84
0	1	2	1	3	1	2	1	3	1	0	0	0	0	84
0	0	2	1	3	1	2	1	3	1	31	0	32	0	70
0	0	2	1	1	0	2	1	1	0	16	0	4	14	84
1	0	2	1	#NULL!	#NULL!	2	1	1	1	43	43	0	0	84
#NULL!	0	2	0	2	1	2	0	2	0	4	1	4	0	70
0	0	1	1	2	1	1	1	2	1	6	0	6	0	84
#NULL!	0	1	1	1	1	1	1	1	1	64	64	1	0	84
0	0	1	0	2	0	2	0	2	0	2	0	2	0	84
0	0	1	1	1	1	1	1	1	1	13	13	0	0	84
0	0	1	1	1	1	1	1	1	1	44	44	0	0	84
0	0	2	1	#NULL!	#NULL!	2	1	#NULL!	#NULL!	0	0	0	0	42
0	0	3	1	#NULL!	#NULL!	3	1	2	1	0	0	0	0	84
0	0	1	1	1	1	1	1	1	1	78	78	0	0	84
0	0	0	0	1	0	0	0	1	0	1	0	1	0	84
0	0	3	1	3	1	3	1	3	1	52	51	0	1	84
0	0	2	0	2	0	3	0	2	0	0	0	0	0	84
#NULL!	0	2	1	3	1	2	1	3	1	25	25	0	0	84
0	0	2	1	2	1	2	1	2	1	31	31	0	0	84
0	1	2	1	3	1	3	1	3	1	30	30	1	0	70
0	0	2	1	2	1	2	1	2	1	21	28	0	0	84
0	1	4	1	5	1	6	1	5	1	26	26	0	0	70
0	0	1	1	#NULL!	#NULL!	1	1	1	1	46	46	0	0	84
0	0	2	1	#NULL!	#NULL!	2	1	2	1	47	47	0	0	84
0	0	2	1	2	1	2	1	2	1	131	125	7	12	84
0	1	8	1	8	1	4	1	9	1	88	81	7	0	70
0	0	3	1	2	1	3	1	3	1	22	7	14	0	84
0	1	2	1	2	1	2	1	2	1	173	175	0	0	84
0	0	1	1	1	1	1	1	1	1	39	39	0	0	84
0	1	8	3	3	1	6	3	4	2	9	9	0	0	84
1	1	4	1	4	1	4	1	4	1	18	18	0	0	84
0	0	3	1	3	1	3	1	3	1	19	19	0	0	84
1	0	3	1	3	1	3	1	3	1	81	81	0	0	84
0	1	8	1	5	1	8	1	5	1	70	73	0	0	70
0	0	2	1	2	1	2	1	2	1	30	30	0	0	70
0	1	2	1	#NULL!	#NULL!	3	1	3	1	31	31	0	0	98
0	0	1	1	1	1	1	1	1	1	36	36	0	0	70
0	1	3	1	4	1	3	0	4	1	39	39	0	0	98
0	0	1	1	3	1	1	1	3	1	58	56	0	0	84
0	1	4	1	5	1	4	1	5	2	31	31	0	0	84
0	0	1	1	1	1	1	1	1	1	21	21	0	0	84
0	1	2	1	1	1	2	1	1	1	26	26	0	0	70
0	0	#NULL!	#NULL!	2	1	3	1	2	1	130	130	0	0	84
0	1	4	1	2	1	4	1	2	1	134	131	0	0	84
0	0	2	1	1	1	1	1	1	1	94	94	0	0	70
0	1	2	1	2	1	2	1	2	1	89	89	0	0	70
0	0	1	1	1	0	1	0	1	0	0	0	0	0	84
0	1	3	1	6	1	5	1	4	1	1	0	1	0	84
